# Supplementary material for: Physical Mapping of QTLs for Root Traits in a Population of Recombinant Inbred Lines of Hexaploid Wheat
Source: Int J Mol Sci. 2023 Jun 22;24(13):10492. doi: 10.3390/ijms241310492 (PMC10341896; doi:10.3390/ijms241310492)
Supplement: Supplementary file 1 [file ijms-24-10492-s001.zip]

Archive with 2 entries (2 files):
- Supplementary Data Set1 BLUPs.csv
- Supplementary Tables S1-S3.pdf
