# Supplementary material for: Physical Mapping of QTLs for Root Traits in a Population of Recombinant Inbred Lines of Hexaploid Wheat
Source: Int J Mol Sci. 2023 Jun 22;24(13):10492. doi: 10.3390/ijms241310492 (PMC10341896; doi:10.3390/ijms241310492)
Supplement: Supplementary file 1 [file ijms-24-10492-s001.zip › Supplementary Data Set1 BLUPs.csv]

Title	Physical mapping of QTLs for root traits in a population of recombinant inbred lines of hexaploid wheat
Authors	Xiaoqing Li 1,*, Anton P Wasson 1, Alexander B Zwart 1, Alex Whan 1, Peter R Ryan 1, Kerrie Forrest 2, Matthew Hayden 2,3, Sabrina Chin 4, Richard Richards 1, Emmanuel Delhaize 5
1. CSIRO Agriculture and Food, Canberra, ACT, Australia
2. Agriculture Victoria Research, AgriBio, Centre for AgriBioscience, Victoria, Australia
3. School of Applied Systems Biology, La Trobe University, Bundoora, Victoria, Australia
4. Department of Botany, University of Wisconsin, Madison, Wisconsin, USA
5. Australian Plant Phenomics Facility, Research School of Biology, The Australian National University, Canberra, ACT, Australia
*Author for correspondence email: Xiaoqing.Li@csiro.au
Supplementary Data Set1. Data sets of genetic effect BLUPs for each trait analysed for the Maringa x Spica RILs
RIL designation	nodal root number per stem	root dry weight (g)	root to shoot ratio	root diameter (mm)	shoot dry weight (g)	tiller number	nodal root number	root angle (degree)	specific root length (m per g)
MS_001	2.43	0.29	0.28	0.26	1.01	8.21	21.83	78.08	387.8
MS_002	2.4	0.29	0.26	0.27	1.07	7.74	20.58	81.06	366.35
MS_003	2.09	0.31	0.28	0.25	1.13	7.99	18.3	84.42	402
MS_004	2.36	0.29	0.28	0.24	0.99	8.33	21.18	79.61	439.01
MS_005	2.35	0.3	0.28	0.24	1.08	9.12	23.34	77.94	430.18
MS_006	2.61	0.29	0.27	0.24	1.06	9.24	27.06	80.49	420.38
MS_007	2.65	0.27	0.28	0.24	0.94	9.16	25.87	80.06	403.64
MS_008	2.11	0.31	0.31	0.25	0.98	8.2	18.56	79.18	409
MS_009	2.37	0.39	0.29	0.24	1.35	8.99	22.55	78.68	436.06
MS_010	2.83	0.33	0.3	0.27	1.12	7.73	23.3	76.77	391.21
MS_011	2.34	0.39	0.29	0.26	1.38	10.23	26.3	84.33	370.98
MS_013	2.05	0.32	0.27	0.25	1.25	9.31	20.85	81.05	381.11
MS_015	2.41	0.26	0.28	0.26	0.91	8.83	23.01	81.21	377.35
MS_016	2.09	0.34	0.29	0.24	1.2	8.66	19.38	79.31	415.66
MS_018	2.39	0.27	0.29	0.25	0.88	6.77	18.11	79.14	400.66
MS_019	2.6	0.38	0.31	0.26	1.23	8.66	24.4	80.29	375.16
MS_020	1.97	0.29	0.3	0.26	0.98	7.29	15.88	81.99	395.93
MS_021	1.95	0.3	0.28	0.25	1.07	9.43	19.68	82.51	388.31
MS_022	2.62	0.32	0.28	0.25	1.16	7.87	21.87	73.57	378.09
MS_023	2.35	0.41	0.29	0.25	1.44	10.3	26.44	76.61	414.83
MS_025	2.85	0.29	0.32	0.24	0.85	6.36	19.75	81.65	428.63
MS_026	2.75	0.27	0.28	0.25	0.93	8.22	24.91	84.13	420.15
MS_027	2.45	0.33	0.28	0.25	1.17	9.51	25.78	83.74	385.41
MS_028	2.46	0.32	0.31	0.25	0.98	7.86	21.19	78.58	420.58
MS_029	3.52	0.27	0.29	0.24	0.93	6.46	23.39	76.23	425.48
MS_030	2.24	0.25	0.27	0.24	0.94	8.43	21.07	84.56	444.92
MS_031	2.17	0.31	0.27	0.26	1.15	10.12	23.39	80.31	389.03
MS_032	2.22	0.35	0.28	0.24	1.21	8.3	20.97	78.38	429.54
MS_033	1.86	0.23	0.28	0.25	0.82	9.43	19.39	84.38	375.74
MS_034	1.99	0.34	0.29	0.24	1.15	9.17	19.86	76.87	401.94
MS_035	2.51	0.34	0.3	0.26	1.14	10.3	25.84	82.27	397.46
MS_036	1.85	0.27	0.27	0.26	0.98	9.43	19.15	78.68	371.78
MS_037	2.25	0.26	0.25	0.24	1.06	10.21	24.5	81.23	416.15
MS_038	2.18	0.35	0.29	0.25	1.22	8.84	21.6	79.15	388.51
MS_039	2.51	0.33	0.27	0.26	1.23	9.87	26.91	87.82	383.08
MS_040	2.63	0.34	0.28	0.25	1.26	8.5	24.63	83.11	401.25
MS_041	2.12	0.31	0.26	0.23	1.21	9.61	21.53	80.44	442.54
MS_042	1.95	0.23	0.25	0.25	0.92	7.7	16.25	82.02	409.62
MS_043	1.95	0.28	0.27	0.25	1.03	8.88	18.94	75.87	386.15
MS_044	2.73	0.42	0.3	0.24	1.38	10.17	30.24	77.3	410.62
MS_045	2.8	0.36	0.29	0.28	1.24	7.34	22.52	80.41	362.4
MS_046	2.2	0.3	0.27	0.25	1.12	8.93	21.25	76.87	387.24
MS_047	2.38	0.34	0.3	0.24	1.11	8.8	22.51	84.72	383.56
MS_048	2.13	0.3	0.31	0.24	0.95	8.84	20.44	78.71	436.85
MS_049	2.09	0.32	0.26	0.24	1.26	9.59	21.21	80.09	437.99
MS_050	2.02	0.32	0.27	0.24	1.17	9.23	20.58	81.41	447.11
MS_051	2.51	0.31	0.3	0.25	1	6.81	19.63	80.97	414.49
MS_052	2.51	0.36	0.3	0.25	1.22	8.3	22.27	76.83	393.56
MS_053	2.51	0.3	0.3	0.26	0.99	7.02	18.54	79.49	393.48
MS_054	2.35	0.35	0.28	0.26	1.26	8.55	22.2	82.17	384.74
MS_055	2.71	0.39	0.29	0.24	1.36	9.52	27.76	83.44	405.2
MS_056	2.43	0.36	0.28	0.24	1.31	9.92	26.91	79.05	425.61
MS_057	2.36	0.34	0.31	0.27	1.11	8.48	21.7	84.87	350.71
MS_058	2.51	0.28	0.31	0.24	0.87	8.12	22.47	83.95	411.37
MS_059	2.05	0.34	0.28	0.27	1.13	8.56	18.53	71.56	369.28
MS_060	2.06	0.25	0.26	0.24	0.9	7.71	17.44	80.75	447.07
MS_061	3.15	0.41	0.31	0.28	1.35	8.7	30.59	82.38	348.65
MS_062	1.87	0.29	0.27	0.25	1.07	9.23	19.09	77.51	417.76
MS_063	2.35	0.33	0.28	0.25	1.19	7.49	19.49	81.12	401.62
MS_065	2.62	0.35	0.27	0.26	1.38	9.28	27.49	80.96	388.52
MS_066	2.29	0.34	0.31	0.25	1.12	9.06	22.33	82.24	386.82
MS_067	3.14	0.36	0.3	0.24	1.21	6.38	22.57	79.69	443.36
MS_068	2.12	0.37	0.28	0.25	1.4	9.42	21.93	77.19	381.73
MS_069	1.91	0.37	0.29	0.23	1.28	9.1	18.07	82.6	461.39
MS_070	2.12	0.32	0.27	0.25	1.21	9.05	21	79.75	397.06
MS_071	2.42	0.34	0.29	0.25	1.15	10.07	26.21	81.47	403.72
MS_072	2.59	0.31	0.28	0.23	1.14	8.21	23.14	73.3	465.97
MS_073	2.05	0.3	0.27	0.24	1.12	7.67	17.68	79.5	431.47
MS_074	2.49	0.3	0.27	0.26	1.1	8.48	23.85	83.87	394.79
MS_075	2.45	0.28	0.28	0.25	1.03	6.79	18.93	80.71	402.17
MS_076	2.67	0.32	0.28	0.26	1.23	8.21	23.72	79.25	418.8
MS_077	2.84	0.38	0.29	0.25	1.36	8.52	27.27	79.07	438.92
MS_078	1.9	0.33	0.29	0.24	1.15	8.89	18.28	82.63	408.34
MS_079	2.26	0.31	0.3	0.24	1	7.51	18.58	78.28	440.39
MS_080	2.68	0.33	0.28	0.25	1.15	10.26	29.43	81.97	413.3
MS_081	2.95	0.34	0.3	0.26	1.18	7.51	24.4	78.86	381.39
MS_082	2.38	0.25	0.27	0.24	0.85	6.78	18.41	78.18	409.93
MS_083	2.65	0.3	0.29	0.25	1.05	9.22	26.89	83.81	431.49
MS_084	2.78	0.27	0.3	0.24	0.83	7.12	22.55	77.41	432.01
MS_085	2.28	0.27	0.3	0.25	0.87	9.03	22.43	83.3	410.13
MS_086	2.2	0.28	0.27	0.25	1.03	7.32	18.01	79.38	411.81
MS_087	2.18	0.3	0.3	0.26	0.97	8.3	20.19	84.52	370.65
MS_088	2.78	0.35	0.31	0.27	1.12	8.11	24.36	78.1	365.77
MS_089	2.25	0.3	0.32	0.24	0.94	9.33	22.72	78.85	412.02
MS_090	3.02	0.41	0.31	0.25	1.4	8.08	27.61	82.46	416.32
MS_091	2.45	0.26	0.29	0.24	0.87	7.13	19.85	80.8	441.21
MS_092	2.17	0.26	0.29	0.25	0.86	8.59	20	80.05	391.33
MS_093	1.95	0.28	0.27	0.25	1	8.62	18.29	86.06	383.52
MS_094	2.28	0.27	0.28	0.26	0.95	6.2	15.73	81.25	436.04
MS_095	2.7	0.29	0.3	0.25	0.98	7	20.73	74.54	419.22
MS_096	2.26	0.34	0.29	0.25	1.17	9.66	23.77	78.67	415.94
MS_099	2.95	0.33	0.29	0.25	1.14	9.35	29.92	81.54	413.1
MS_100	2.59	0.34	0.29	0.24	1.2	8.43	24.01	84.98	461.4
MS_101	2.5	0.31	0.28	0.26	1.09	9.48	27.04	79.78	385.21
MS_102	2.56	0.24	0.27	0.23	0.84	7.16	19.95	76.96	420.34
MS_103	2.38	0.33	0.28	0.25	1.2	8.26	22.04	79.94	427.85
MS_104	1.8	0.3	0.27	0.25	1.07	9.89	18.95	79.85	413.29
MS_105	2.66	0.38	0.31	0.26	1.2	9.21	26.94	82.68	386.79
MS_106	1.83	0.33	0.29	0.24	1.14	10.42	19.89	81.5	391.93
MS_107	2.36	0.35	0.3	0.25	1.17	9.22	23.25	76.26	385.02
MS_108	2.19	0.3	0.27	0.25	1.16	8.81	20.72	83.83	425.41
MS_111	2.34	0.37	0.28	0.23	1.32	10.3	26.02	78.57	431.93
MS_112	2.11	0.35	0.33	0.26	1.03	7.72	17.41	74.96	388.11
MS_113	2.13	0.3	0.26	0.26	1.18	8.9	20.65	79.47	364.5
MS_114	2.47	0.29	0.28	0.23	1.04	9.09	23.87	77.4	451.13
MS_117	2.39	0.27	0.27	0.24	1.01	8.3	22.57	81.49	413.26
MS_118	2.31	0.32	0.27	0.25	1.23	9.67	25.06	78.93	406.55
MS_119	2.11	0.31	0.27	0.25	1.2	10.19	23.72	79.72	387.63
MS_121	2.32	0.3	0.27	0.24	1.09	8.28	22.32	80.05	423.27
MS_122	2.79	0.32	0.25	0.28	1.4	8.69	25.65	77.81	360.6
MS_123	2.26	0.3	0.3	0.26	0.96	9.13	23.09	82.48	391.25
MS_124	1.96	0.26	0.29	0.23	0.85	8.31	18.19	76.67	445.7
MS_125	2.61	0.31	0.26	0.24	1.28	7.79	22.73	84.38	423.45
MS_126	2.48	0.28	0.29	0.25	0.96	7.87	20.92	79.48	395.75
MS_127	2.55	0.26	0.29	0.26	0.89	8.64	23.63	79.23	399.04
MS_128	2.36	0.27	0.29	0.25	0.88	8.06	19.93	79.88	387.4
MS_129	2.29	0.36	0.27	0.27	1.37	10.57	26.36	79.92	363.35
MS_130	1.97	0.36	0.28	0.26	1.28	10.74	22.56	82.86	380.96
MS_131	2.76	0.35	0.29	0.26	1.17	8.63	26.83	80.88	383.74
MS_132	2.68	0.34	0.3	0.24	1.08	8.68	25.94	83.15	428.76
MS_133	2.36	0.36	0.29	0.25	1.27	9.95	25.55	83.65	404.67
MS_134	1.95	0.26	0.27	0.26	0.96	9.01	19.03	79.42	370.98
MS_135	2	0.33	0.26	0.24	1.36	9.89	20.8	80.63	430.85
MS_136	2.06	0.31	0.28	0.25	1.17	9.01	19.99	79.39	418.38
MS_137	2.3	0.31	0.28	0.25	1.09	7.77	20.14	81.09	391.45
MS_138	2.14	0.27	0.29	0.25	0.92	9.31	21.38	79.4	379.76
MS_139	2.44	0.28	0.25	0.25	1.09	7.79	21.08	81.98	424.12
MS_140	2.34	0.3	0.27	0.23	1.13	8.11	20.88	78.73	464.93
MS_141	2.25	0.3	0.26	0.25	1.17	9.23	22.21	84.13	396.92
MS_142	2.34	0.35	0.27	0.25	1.28	9.83	25.15	78.79	398.3
MS_143	2.34	0.26	0.25	0.26	1	8	20.66	85.93	395.23
MS_144	2.4	0.36	0.3	0.26	1.26	8.57	22.34	83.33	370.03
MS_145	1.91	0.34	0.26	0.27	1.31	9.41	18.68	75.98	375.22
MS_146	2.6	0.32	0.29	0.25	1.15	9.34	27.32	80.63	400.72
MS_147	2.41	0.37	0.28	0.24	1.31	9.73	25.22	81.14	413.52
MS_148	2.34	0.28	0.28	0.26	0.96	9.53	24.13	82.15	383.43
MS_149	3.3	0.33	0.3	0.27	1.09	6.19	22.51	84.58	390.4
MS_150	2.28	0.36	0.3	0.25	1.21	10.11	24.49	79.78	420.55
MS_151	1.78	0.25	0.27	0.24	0.94	8.81	17.3	80.38	415.61
MS_152	2.07	0.28	0.27	0.25	1.07	8.36	19.45	80.46	415.92
MS_153	2.16	0.31	0.28	0.25	1.09	8.73	20.08	76.26	419.35
MS_154	2.13	0.34	0.27	0.24	1.38	9.57	22.4	80.51	441.68
MS_155	2.37	0.33	0.28	0.26	1.18	8.26	21.34	78.18	371
MS_156	2.3	0.28	0.29	0.24	0.94	7.49	19.06	80.69	398.02
MS_157	2.31	0.34	0.28	0.26	1.23	9.09	23.44	78.06	395.67
MS_158	2.4	0.3	0.28	0.24	1.1	7.8	20.55	79.8	446.76
MS_159	2.54	0.3	0.3	0.26	0.99	7.73	21.31	81.79	385.35
MS_160	2.27	0.29	0.28	0.27	1.05	9.42	23.66	86.31	377.91
MS_161	2.35	0.29	0.28	0.24	1.04	8.4	22.19	80.25	400.48
MS_162	2.29	0.34	0.26	0.25	1.44	8.61	21.42	81.86	430.61
MS_163	2.49	0.28	0.25	0.26	1.17	9.16	24.61	81.47	365.38
MS_164	2.31	0.26	0.26	0.24	0.99	9.01	22.93	75.44	446.04
MS_165	2.44	0.31	0.3	0.27	1.01	7.9	21.79	77.2	381.88
MS_166	2.47	0.29	0.27	0.23	1.09	10.05	26.67	83.13	448.06
MS_167	2.21	0.26	0.25	0.25	1.05	8.85	21.32	82.95	411.18
MS_168	2.48	0.38	0.29	0.26	1.32	9.74	26	81.72	393.37
MS_169	2.59	0.31	0.29	0.24	1.03	8.36	22.6	73.07	459.58
MS_170	2.35	0.3	0.3	0.27	0.99	7.8	20.19	82.5	354.88
MS_171	2.34	0.32	0.31	0.26	1.03	9.72	24.57	82.41	390.74
MS_172	2.09	0.32	0.28	0.25	1.17	9.4	21.37	83.27	415.23
MS_173	2.06	0.28	0.28	0.29	1	7.9	18.24	84.22	354.51
MS_174	2.26	0.3	0.26	0.25	1.22	9.26	23.38	82.8	406.31
MS_175	2.11	0.3	0.28	0.25	1.11	8.06	18.58	81.23	420.65
MS_176	2.37	0.33	0.29	0.25	1.17	8.41	21.34	77.52	403.37
MS_177	2.02	0.25	0.3	0.25	0.84	7.93	17.23	83.02	393.65
MS_178	2.18	0.33	0.27	0.26	1.25	8.26	19.84	79.36	417.9
MS_179	2.82	0.35	0.28	0.28	1.23	8.49	26.63	78.36	358.03
MS_180	2.25	0.34	0.28	0.24	1.19	8.4	21.07	78.77	422.79
MS_181	2.28	0.28	0.27	0.26	1.03	8.62	21.67	76.17	385.62
MS_182	2.11	0.28	0.24	0.25	1.23	10	21.94	75.3	414.15
MS_183	1.68	0.29	0.3	0.24	0.97	9.12	16.56	81.48	414.68
MS_184	2.17	0.29	0.26	0.23	1.14	8.03	18.98	78.64	423.41
MS_185	1.96	0.27	0.25	0.24	1.09	9.17	19.5	83.72	443.71
MS_186	2.82	0.36	0.3	0.27	1.23	7.73	24.12	80.91	392.64
MS_187	2.24	0.34	0.28	0.24	1.21	10.15	25.29	79.33	423.17
MS_188	2.35	0.36	0.28	0.28	1.35	10.53	26.47	77.17	352.89
MS_189	2.14	0.26	0.28	0.24	0.89	7.88	17.7	85.01	409.94
MS_190	2.56	0.3	0.27	0.26	1.1	9.43	26.1	84.3	413.35
MS_191	2.53	0.29	0.31	0.23	0.91	8.02	22.97	81.29	443.81
MS_192	2.95	0.33	0.31	0.28	1.07	8.26	26.38	83.6	369.87
MS_193	2.63	0.37	0.28	0.26	1.28	10.56	29.39	80.93	407.22
MS_196	3.25	0.36	0.28	0.25	1.29	6.78	24.68	76.84	405.58
MS_197	2.34	0.33	0.32	0.25	1	7.57	20.05	76.92	407.97
MS_198	2.15	0.28	0.28	0.24	1.02	10.49	25	83.64	395.38
MS_199	1.56	0.24	0.28	0.24	0.85	9.21	15.56	81.19	438.84
MS_200	2.61	0.32	0.29	0.27	1.09	8.64	24.75	84.11	363.22
MS_201	2.8	0.38	0.3	0.25	1.25	7.43	23.17	80.69	405.39
MS_202	2.43	0.37	0.29	0.24	1.27	8.59	22.97	78.8	403.16
MS_203	2.33	0.3	0.28	0.26	1.1	9.17	23.44	78.33	398.78
MS_204	2.75	0.3	0.3	0.25	0.97	8.58	26.08	81.04	397.61
MS_205	2.22	0.32	0.26	0.25	1.24	9.81	22.98	79.79	401.64
MS_206	2.08	0.28	0.28	0.24	0.99	8.32	19.54	73.99	456.09
MS_207	2.51	0.28	0.27	0.26	1.06	8.64	24.04	78.34	400.52
MS_208	2.11	0.25	0.26	0.24	0.97	8.06	18.52	84	386.63
MS_209	2.74	0.36	0.27	0.27	1.34	10.08	30.56	81.05	375.69
MS_210	2.95	0.35	0.3	0.26	1.14	7.52	25.2	78.37	389.48
MS_211	2.7	0.27	0.26	0.26	1.04	8.75	26.96	79.48	359.15
MS_212	2.43	0.27	0.26	0.25	1.03	9.63	25.48	81.98	401.15
MS_213	2.06	0.29	0.29	0.24	0.98	7.4	16.41	78.84	410.9
MS_214	2.21	0.29	0.28	0.26	1.05	8.97	21.73	79.82	387.63
MS_215	2.65	0.32	0.27	0.26	1.3	9.03	25.91	75.66	383.51
MS_216	3.07	0.29	0.3	0.26	0.96	7.31	24.93	79.46	400.28
MS_218	2.51	0.34	0.28	0.27	1.22	9.95	26.86	79.58	366.36
MS_219	2.74	0.3	0.29	0.25	0.99	7.16	20.81	82.62	423.96
MS_220	2.59	0.31	0.31	0.24	1.01	7.66	22.26	80.14	415.57
MS_221	3.11	0.3	0.29	0.24	1.04	7.31	25.12	80.58	412.91
MS_222	3.18	0.37	0.28	0.25	1.32	8.55	30.09	78.57	381.61
MS_223	2.65	0.3	0.27	0.26	1.08	8.5	25.23	82.53	389.18
MS_224	2.39	0.3	0.31	0.25	0.93	8.8	22.72	75.45	413.66
MS_225	2.51	0.39	0.28	0.24	1.46	8.78	23.64	76.64	440.88
MS_226	2.5	0.28	0.28	0.24	1.04	7.03	19.93	81.84	422.35
MS_227	2.56	0.28	0.28	0.24	0.99	8.13	22.77	79.16	419.23
MS_228	2.27	0.29	0.27	0.24	1.1	10.76	25.92	79.2	446.55
MS_229	2.41	0.3	0.29	0.23	1.07	7.99	21.87	79.07	452.81
MS_230	2.79	0.33	0.29	0.25	1.16	6.84	20.87	73.72	441.47
MS_231	2.66	0.32	0.28	0.27	1.09	8.21	24.04	84.97	362.6
MS_232	2.06	0.23	0.26	0.24	0.87	9.03	20.53	75.26	433.3
MS_233	2.11	0.27	0.29	0.25	0.88	9.65	21.74	78.97	396.17
MS_234	2.04	0.28	0.25	0.27	1.14	9.47	20.91	82.83	376.74
MS_235	2.72	0.3	0.28	0.24	1.05	8.65	26.45	78.07	424.28
MS_236	2.44	0.35	0.29	0.24	1.21	9.99	26.77	81.91	424.97
MS_237	3.09	0.32	0.3	0.26	1.07	7.44	25.99	80.71	389.19
MS_238	2.55	0.33	0.29	0.24	1.22	9.28	26.02	79.02	431.83
MS_239	2.25	0.27	0.28	0.24	0.98	8.52	21.26	83.5	427.32
MS_240	2.42	0.32	0.31	0.25	1.01	7.36	19.66	79.11	372.11
MS_241	2.66	0.36	0.3	0.24	1.18	7.88	23.63	82.34	440.91
MS_244_C07	2	0.39	0.28	0.25	1.48	9.56	20.91	71.64	415.28
MARINGA parent	2.9	0.28	0.27	0.26	1.06	8.17	26.16	82.81	362.64
SPICA parent	2.14	0.32	0.3	0.24	1.01	7.86	17.6	76.89	419.48
